# Supplementary material for: Effect of Remote Ischemic Preconditioning Evaluated by Nurses on Improvement of Arterial Stiffness, Endothelial Function, Diastolic Function, and Exercise Capacity in Patients with Heart Failure with Preserved Ejection Fraction (PIRIC-FEp Study): Protocol for Randomised Controlled Trial
Source: Biomedicines. 2025 Aug 7;13(8):1923. doi: 10.3390/biomedicines13081923 (PMC12383716; doi:10.3390/biomedicines13081923)
Supplement: Supplementary file 1 [file biomedicines-13-01923-s001.zip]

Archive with 1 entries (1 files):
- biomedicines-3741670-supplementary.pdf
